# Supplementary material for: Antibiotic resistance genes in companion animals and humans driven by the gut microbial communities: composition, distribution, and implications
Source: BMC Vet Res. 2026 Apr 18;22:357. doi: 10.1186/s12917-026-05482-z (PMC13281641; doi:10.1186/s12917-026-05482-z)
Supplement: Supplementary file 1 — Supplementary Material 1: Table S1. Baseline characteristics of humans. Table S2. Baseline characteristics of companion animals. Table S3. Detailed information about all metagenome samples. Table S4. Primer information for quantification of antibiotic resistance genes (ARGs) in companion animal and human fecal samples. Table S5. qPCR reaction mixture components. Table S6. qPCR cycling conditions. Table S7. Differences in relative abundance among companion animals with different biometric characteristics, pet owners, and non-pet owners. [file 12917_2026_5482_MOESM1_ESM.xlsx]

## Sheet: Table S3
Table S3. Detailed information on all fecal samples
Sample ID	Type	Group	From	Breed	Gender	Age	Duration of companionship
A-01-1	Cat	Companion animal	Family1	Maine cat	male	1 year and 2 months	1 year
A-01-2	Cat	Companion animal	Family1	Ragdoll cat	female	1 year and 2 months	1 year
A-02-3	Cat	Companion animal	Family2	Orange tabby cat	male	5 years	4 years
A-02-4	Cat	Companion animal	Family2	Cow cat	male	2 years and 7 months	2 years and 6 months
A-03-5	Cat	Companion animal	Family3	American Shorthair	female	8 months	6 months
A-04-6	Dog	Companion animal	Family4	Border Collie	male	3 years and 3 months	3 years
A-05-7	Dog	Companion animal	Family5	Chinese Rural Dog	male	4 years	4 years
A-06-8	Dog	Companion animal	Family6	Shiba Inu	male	8 months	7 months
A-08-9	Cat	Companion animal	Family8	American Shorthair	male	8 months	7 months
A-08-10	Cat	Companion animal	Family8	Golden Chinchilla British Shorthair	male	10 months	9 months
A-09-11	Dog	Companion animal	Family9	Bichon Frise	female	1 year and 6 months	1 year and 4 months
A-10-12	Cat	Companion animal	Family10	Chinese Rural Cat	male	1 year	7 months
A-11-13	Dog	Companion animal	Family11	Terrier Mix	female	4 years and 2 months	3 years and 6months
A-11-14	Dog	Companion animal	Family11	Terrier Mix	female	3 years and 2 months	2 years and 6 months
A-12-15	Cat	Companion animal	Family12	British Shorthair Blue and White	male	2 years and 5 months	2 years
A-12-16	Cat	Companion animal	Family12	British Shorthair Tabby	female	2 years	2 years
A-14-17	Cat	Companion animal	Family14	Ragdoll cat	female	1 year and 4 months	1 year and 2 months
A-15-18	Cat	Companion animal	Family15	Chinese Lion Cat	female	1 year and 10 months	1 year and 6 months
A-16-19	Cat	Companion animal	Family16	Chinese Li Hua Cat	male	3 years and 6 months	3 years
A-17-20	Dog	Companion animal	Family17	Bichon Frise	male	13 years	13 years
A-17-21	Cat	Companion animal	Family17	Long-haired Garfield	female	2 years	1 year
A-17-22	Dog	Companion animal	Family17	Beagle	female	5 years	2 years
A-18-23	Cat	Companion animal	Family18	British Shorthair Silver Shaded	male	5 years and 8 months	5 years
A-21-24	Cat	Companion animal	Family21	Ragdoll-Blue Longhair Hybrid	female	1 year and 2 months	1 year
A-22-25	Dog	Companion animal	Family22	Mixed-breed dog	male	11 months	10 months
A-22-26	Dog	Companion animal	Family22	Teddy Bear Dog	female	13 years	10 years
A-24-27	Cat	Companion animal	Family24	Chinese Li Hua Cat	female	7 months	7 months
A-25-28	Cat	Companion animal	Family25	British Shorthair	male	5 years and 5 months	5 years
A-27-29	Dog	Companion animal	Family27	Shiba Inu	female	9 months	9 months
A-28-30	Dog	Companion animal	Family28	Poodle	male	3 years and 2 months	3 years
A-29-31	Dog	Companion animal	Family29	Mixed-breed dog	female	1 year and 3 months	1 year
A-29-32	Dog	Companion animal	Family29	Schnauzer	male	6 years and 6 months	3 years
H-01-1	Human	Pet owner	Family1	/	female	28 years	/
H-02-2	Human	Pet owner	Family2	/	female	29 years	/
H-03-3	Human	Pet owner	Family3	/	female	24 years	/
H-04-4	Human	Pet owner	Family4	/	female	23 years	/
H-05-5	Human	Pet owner	Family5	/	female	27 years	/
H-06-6	Human	Pet owner	Family6	/	female	26 years	/
H-08-7	Human	Pet owner	Family8	/	male	23 years	/
H-09-8	Human	Pet owner	Family9	/	female	52 years	/
H-10-9	Human	Pet owner	Family10	/	female	22 years	/
H-11-10	Human	Pet owner	Family11	/	female	26 years	/
H-12-11	Human	Pet owner	Family12	/	female	24 years	/
H-12-12	Human	Pet owner	Family12	/	male	26 years	/
H-14-13	Human	Pet owner	Family14	/	female	22 years	/
H-15-14	Human	Pet owner	Family15	/	female	25 years	/
H-16-15	Human	Pet owner	Family16	/	female	26 years	/
H-16-16	Human	Pet owner	Family16	/	male	29 years	/
H-17-17	Human	Pet owner	Family17	/	female	34 years	/
H-17-18	Human	Pet owner	Family17	/	male	35 years	/
H-18-19	Human	Pet owner	Family18	/	female	28 years	/
H-18-20	Human	Pet owner	Family18	/	male	27 years	/
H-19-21	Human	Pet owner	Family19	/	female	52 years	/
H-21-22	Human	Pet owner	Family21	/	female	32 years	/
H-22-23	Human	Pet owner	Family22	/	female	49 years	/
H-24-24	Human	Pet owner	Family24	/	male	22 years	/
H-25-25	Human	Pet owner	Family25	/	female	29 years	/
H-27-26	Human	Pet owner	Family27	/	female	60 years	/
H-28-27	Human	Pet owner	Family28	/	female	25 years	/
H-29-28	Human	Pet owner	Family29	/	female	27 years	/
H-29-29	Human	Pet owner	Family29	/	female	23 years	/
H-N-1	Human	Non-pet owner	1	/	female	21-25 years	/
H-N-2	Human	Non-pet owner	2	/	female	18-20 years	/
H-N-3	Human	Non-pet owner	3	/	female	21-25 years	/
H-N-4	Human	Non-pet owner	4	/	female	21-25 years	/
H-N-5	Human	Non-pet owner	5	/	female	21-25 years	/
H-N-6	Human	Non-pet owner	6	/	female	21-25 years	/
H-N-7	Human	Non-pet owner	7	/	female	21-25 years	/
H-N-8	Human	Non-pet owner	8	/	female	21-25 years	/
H-N-9	Human	Non-pet owner	9	/	male	21-25 years	/
H-N-10	Human	Non-pet owner	10	/	female	21-25 years	/
H-N-11	Human	Non-pet owner	11	/	female	21-25 years	/
H-N-12	Human	Non-pet owner	12	/	female	21-25 years	/
H-N-13	Human	Non-pet owner	13	/	female	21-25 years	/
H-N-14	Human	Non-pet owner	14	/	female	18-20 years	/
H-N-15	Human	Non-pet owner	15	/	female	21-25 years	/
H-N-16	Human	Non-pet owner	16	/	female	21-25 years	/
H-N-17	Human	Non-pet owner	17	/	male	21-25 years	/
H-N-18	Human	Non-pet owner	18	/	female	21-25 years	/
H-N-19	Human	Non-pet owner	19	/	male	41-50 years	/
H-N-20	Human	Non-pet owner	20	/	female	26-30 years	/
H-N-21	Human	Non-pet owner	21	/	female	21-25 years	/
H-N-22	Human	Non-pet owner	22	/	female	26-30 years	/
H-N-23	Human	Non-pet owner	23	/	male	31-35 years	/
H-N-24	Human	Non-pet owner	24	/	female	26-30 years	/
H-N-25	Human	Non-pet owner	25	/	female	26-30 years	/
H-N-26	Human	Non-pet owner	26	/	female	26-30 years	/
H-N-27	Human	Non-pet owner	27	/	female	21-25 years	/
H-N-28	Human	Non-pet owner	28	/	female	35-40 years	/
H-N-29	Human	Non-pet owner	29	/	male	35-40 years	/
H-N-30	Human	Non-pet owner	30	/	male	21-25 years	/
H-N-31	Human	Non-pet owner	31	/	female	26-30 years	/
H-N-32	Human	Non-pet owner	32	/	female	26-30 years	/

## Sheet: Table S4
Table S4. Primer information for quantification of antibiotic resistance genes (ARGs) in companion animal and human fecal samples
Gene designation	Primer	Nucleotide sequence of primer（5‘-3’）	Amplicon size（bp）	Annealing temperature（°C）
16S rRNA	F	GTGSTGCAYGGYTGTCGTCA	140	60
	R	ACGTCRTCCMCACCTTCCTC
tetQ	F	AGAATCTGCTGTTTGCCAGTG	167	55
	R	CGGAGTGTCAATGATATTGCA
tetM	F	ACAGAAAGCTTATTATATAAC	171	55
	R	TGGCGTGTCTATGATGTTCAC
tetW	F	GAGAGCCTGCTATATGCCAGC	168	55
	R	GGGCGTATCCACAATGTTAAC
tetX	F	GAAAGAGACAACGACCGAGAG	131	55
	R	ACACCCATTGGTAAGGCTAAG
sul1	F	CGCACCGGAAACATCGCTGCAC	162	60
	R	TGAAGTTCCGCCGCAAGGCTCG
sul2	F	TCCGGTGGAGGCCGGTATATGG	190	60
	R	CGGGAATGCCATCTGCCTTGAG
ermB	F	AAAACTTACCCGCCATACCA	139	50
	R	TTTGGCGTGTTTCATTGCTT
ermC	F	TTTGAAATCGGCTCAGGAAAA	192	60
	R	ATGGTCTATTTCAATGGCAGTTACG
blaCTX-M	F	ATGTGCAGYACCAGTAARGTKATGG	593	65
	R	TGGGTRAARTARGTSACCAGAAYCAG
blaNDM	F	GGTTTGGCGATCTGGTTTTC	621	55
	R	CGGAATGGCTCATCACGATC
oqxA	F	CGAACCGCACCGATAAATTAGTCCA	354	60
	R	CCTCGCCAACCAGGCCAATCTCCA
oqxB	F	TCCTGATCTCCATTAACGCCCA	131	60
	R	ACCGGAACCCATCTCGATGC
qnrS	F	GACGTGCTAACTTGCGTGAT	118	60
	R	TGGCATTGTTGGAAACTTG
fexA	F	ATTCTCCCGCAAATAACG	156	55
	R	TCGGCTCAGTAGCATCACG
cfr	F	TGTGCTACAGGCAACATTGGAT	145	55
	R	CAAATACTTGACGGTTGGCTAGAG
cmlA	F	GCCAGCAGTGCCGTTTAT	126	60
	R	GGCCACCTCCCAGTAGAA
strB	F	ATCGCTTTGCAGCTTTGTTT	115	55
	R	ATGATGCAGATCGCCATGTA
aph(3')	F	ATTCAACGGGAAACGTCTTG	146	60
	R	ACGCTACCTTTGCCATGTTT
mcr-1	F	ACACTTATGGCACGGTCTATG	354	60
	R	GCACACCCAAACCAATGATAC
intl-1	F	CCTCCCGCACGATGATC	249	60
	R	TCCACGCATCGTCAGGC

## Sheet: Table S5
Table S5. qPCR reaction mixture components
Component	Volume per Reaction (μL)
Primer-F	1
Primer-R	1
2×Reaction Mix	12
Golden DNA Polymerase	0.25
ddH2O	8.75
Template DNA	2

## Sheet: Table S6
Table S6. qPCR cycling conditions
Step	Temperature (°C)	Time	Cycles
step1	95	30	1
step2	95	5	40
	60	30
step3	Dissociation Stage

## Sheet: Table S7
Table S7. Differences in relative abundance among companion animals, pet owners, and non-pet owners according to biometric characteristics
Species	Characteristic	Group	tetQ		tetM		tetW		tetX		sul1		sul2		ermB		ermC		blaCTX-M		blaNDM		oqxA		oqxB		qnrS		fexA		cfr		cmlA		strB		aph(3')		mcr-1		intI-1
			Ratio	P-value	Ratio	P-value	Ratio	P-value	Ratio	P-value	Ratio	P-value	Ratio	P-value	Ratio	P-value	Ratio	P-value	Ratio	P-value	Ratio	P-value	Ratio	P-value	Ratio	P-value	Ratio	P-value	Ratio	P-value	Ratio	P-value	Ratio	P-value	Ratio	P-value	Ratio	P-value	Ratio	P-value	Ratio	P-value
Companion animals	Type	Cat(n=18)	1.18845	0.954561	0.135985	0.0194812	2.4546	0.0215501	8.86162	0.203174	26.9808	0.216989	3.42284	0.278975	3.11659	0.0115328	1.34636	0.718193	2.05354	0.662221	1.73316	0.372023	0.21849	0.00366088	1.20383	0.581764	0.213935	0.0262677	1.10888	0.89423	1.16022	0.436138	1.158	1	3.26143	0.89423	0.894161	0.89423	1.35731	0.35202	1.54756	0.530801
		Dog(n=14)
	Gender	Male(n=17)	1.04559	0.597029	1.19168	0.290349	2.02472	0.345135	1.85904	0.879935	18.6567	0.326183	2.24159	0.112731	1.54858	0.450096	0.760072	0.597029	0.120136	0.47307	1.30299	0.650439	1.38594	0.545708	2.23118	0.385097	1.86888	0.597029	0.327038	0.112731	0.791811	0.364774	0.969484	0.909802	0.982001	0.705707	11.5137	0.212702	1.04925	0.820753	1.77636	0.112731
		Female(n=15)
	Age（years）	0～1(n=7)	/	0.841674	/	0.280593	0.0368309	0.00714676	/	0.297106	/	0.442852	0.214648	0.0258202	/	0.460991	/	0.589867	/	0.936028	/	0.945289	/	0.772918	/	0.247409	/	0.0872404	/	0.356458	/	0.0996083	/	0.337184	/	0.282302	/	0.170824	/	0.965956	/	0.644067
		1～2（n=8)					(≧6/0~1)						(≧6/1～2)
		2～6(n=14)					0.0338703	0.01092					0.146302	0.00809083
		≧6（n=3）					(≧6/2～6)						(≧6/2～6)
Humans	Gender	Male（n=12）	0.867909	0.543329	0.296145	0.507833	0.399593	0.227624	38.785	0.0549857	0.365092	0.27236	0.540205	0.305329	0.676714	0.359554	1.55015	0.46247	0.746217	0.696483	0.796929	0.340843	2.60733	0.56766	2.44691	0.978289	72.4043	0.778546	0.655924	0.848917	1.12479	0.934931	5.52709	0.834727	1.0181	0.451492	0.726794	0.12979	1.1784	0.451492	1.44043	0.963823
		Female（n=49）
	Age（years）	18~25(n=31)	/	0.420407	/	0.159294	/	0.269512	/	0.617863	/	0.0707784	/	0.555489	/	0.171448	/	0.0658789	/	0.44242	/	0.29228	/	0.784048	/	0.187724	18641.1	0.0342926	6.27594	0.00114386	/	0.05652	17363.5	0.0310095	/	0.104569	3.66171	0.0345363	/	0.0768773	/	0.0676426
		26~35(n=23)
		36~50(n=4)																									（18~25/≧50）		（18~25/≧50）				（18~25/≧50）				（18~25/≧50）
		≧50(n=3)
